# Supplementary material for: Neonatal sepsis at Mulago national referral hospital in Uganda: Etiology, antimicrobial resistance, associated factors and case fatality risk
Source: PLoS One. 2020 Aug 10;15(8):e0237085. doi: 10.1371/journal.pone.0237085 (PMC7416959; doi:10.1371/journal.pone.0237085)
Supplement: S1 Dataset — (XLSX) [file pone.0237085.s001.xlsx]

## Sheet: Sheet1
PID	antibioticsgiven	babyage	birthweight_2cat	sex	omphalitis_total	signs_severeillness	sign_unablebreastfeed	sign_fever	sign_vomitall	sign_lethargy	sign_DIB	sign_convulsion	sign_unconscious	sign_chestindrawing	sign_bluetonguelips	sign_hypothermia	sign_specify	antibiotic_treatment	antibiotic_amoxyl	antibiotic_AM	antibiotic_GN	antibiotic_cloxacillin	antibiotic_CRO	antibiotic_cefixime	antibiotic_CXM	antibiotic_others	antibiotic_DNK	birthweight	temperature	re_admission	number_hospitalisation	outcome_discharge	antibiotics_currentillness	CS	CT	CU	CV	CW	CX	CY	CZ	antibiotic_noresponse	Organism_that_Grew	Chloramphenicol	Reference_Range	Ciprofloxacin	cip_resistance	Clindamycin	DA_resistance
1001	1	7	NormaBirthWeight	1	0		1	1	3	0	1	0	0	0	0	0		1			2		4			ar tesunate		2.6	36.9	1	1	2										88	No bacterial/ Fungal growth after 7 days
1002	0	24	LowBirthWeight	2	0		1	1	3	0	1	0	0	0	0	0		1									9	2.2	38.1	0	7	0										88	No bacterial/ Fungal growth after 7 days
1003	0	23	NormaBirthWeight	1	0		0	1	0	0	0	0	0	0	0	0		1			2					ampiclox syrup		3.6	35.8	0	2	2										88	No bacterial/ fungal growth after 5 days
1004	0	1	NormaBirthWeight	2	1		0	1	0	4	0	0	0	0	0	0		1		1	2							3.4		0	7	0										88	No bacterial/ fungal growth after 5 days
1005		3	NormaBirthWeight	1	0	0	0	0	0	0	0	0	0	0	0	0		0										2.7	37.2	0	8	0										88	No bacterial/ fungal growth after 5 days
1006		2	NormaBirthWeight	2	0		1	0	3	4	0	0	0	0	0	0		1		1	2							3.1	36.8	0	1	2										88	No bacterial/ fungal growth after 5 days
1007	1	21	LowBirthWeight	1	1		1	0	0	4	1	0	0	0	0	0		1			2				6			1.3	36.1	0	3	2										88	No bacterial/ fungal growth after 5 days
1008		7	NormaBirthWeight	1	0		1	1	0	4	1	0	0	0	0	0	jaundice	0										2.7	36.6	0	7	0										88	No bacterial/ fungal growth after 5 days
1009		7	NormaBirthWeight	1	0	0	0	0	0	0	0	0	0	0	0	0		0										4.1	38.5	0	5	2										88	No bacterial/ fungal growth after 5 days
1010		1	NormaBirthWeight	1	0	0	0	0	0	0	0	0	0	0	0	0		1		1	2							3.2	38.4	0	8	0										88	No bacterial/ fungal growth after 5 days
1011	1	1	NormaBirthWeight	1	1		1	0	0	0	1	0	0	8	9	0		0										2.6	35.1	0	1	2										88	No bacterial/ fungal growth after 5 days
1012		11	NormaBirthWeight	2	0		0	1	0	0	0	0	0	0	0	0	Swollenbreast,skinlession	1								ampiclox		2.5	37.8	1	8	0										88	Staphylococcus aureus	24 mm	Susceptible	25 mm	Susceptible	25 mm	Susceptible
1013		21	NormaBirthWeight	1	0		1	0	0	4	0	6	0	0	9	0		1		1	2							3.4	37.9	1	27	2										88	No bacterial/ fungal growth after 5 days
1014	1	3	NormaBirthWeight	1	0		1	1	0	0	0	0	0	0	0	0	jaundice	1								cephalexim		3	37.8	0	5	0										88	No bacterial/ fungal growth after 5 days
1015	1	4	NormaBirthWeight	1	0		1	0	0	0	0	0	0	0	0	0	eye discharge, jaundice	0										3.2	35.6	0	9	0										88	No bacterial/ fungal growth after 5 days
1016	0	2	LowBirthWeight	1	1		1	0	0	4	1	0	0	0	0	0		0										2.3	36.8	0	2	2										88	No bacterial/ fungal growth after 5 days
1017		7	NormaBirthWeight	1	0		1	1	0	0	0	6	0	0	0	0		0										3.3	36.3	0	6	0										88	Staphylococus aureus	10 mm	Resistant	25 mm	Susceptible	25 mm	Susceptible
1018	1	7	NormaBirthWeight	2	0		0	1	0	0	0	0	0	0	0	0		0										4	38.5	0	6	0										88	No bacterial/ fungal growth after 5 days
1019	1	2	NormaBirthWeight	2	0	0	0	0	0	0	0	0	0	0	0	0		0										3	37.3	0	6	0										88	No bacterial/ fungal growth after 5 days
1020	0	2	NormaBirthWeight	2	0		1	1	0	0	0	0	0	0	0	0		0										3.6	38.5	0	6	0										88	No bacterial/ fungal growth after 5 days
1021		3	NormaBirthWeight	1	0		0	1	0	0	0	0	0	0	0	0		0										3.7	38.2	0	4	0										88	No bacterial/ fungal growth after 5 days
1022	1	3	NormaBirthWeight	1	0		0	0	3	0	0	0	0	0	0	0	blood stool	1		1	2							3.5	36.7	0	6	0										88	No bacterial/ fungal growth after 5 days
1023	1	7	NormaBirthWeight	2	1		0	0	3	0	0	0	0	0	0	0		1		1	2							3.5	36.7	0	5	0										88	No bacterial/ fungal growth after 5 days
1024	1	6	NormaBirthWeight	2	0		0	1	0	0	0	0	0	0	0	0		1					4			syrup		3.7	38.2	1	8	0										88	No bacterial/ fungal growth after 5 days
1025	9	7	NormaBirthWeight	2	1		1	1	0	0	0	0	0	0	0	0		0										3.7	36	0	7	0										88	Staphylococus aureus	27mm	Susceptible	30mm	Susceptible	26mm	Susceptible
1026	1	3	NormaBirthWeight	1	0		0	1	0	0	0	0	0	0	0	0		1	0									4.6	38.5	0	6	0										88	No bacterial/ fungal growth after 5 days
1027		9	NormaBirthWeight	2	1		0	1	0	4	0	0	0	0	0	0		0										3	37.6	0	7	0										88	No bacterial/ fungal growth after 5 days
1028	1	12	NormaBirthWeight	2	0		0	1	0	0	1	0	0	0	0	0		1					4					3.4	38.1	1	6	0										88	No bacterial/ fungal growth after 5 days
1029		14	LowBirthWeight	2	0		1	1	3	4	0	6	0	0	0	0		1		1	2							1.9	37.8	1	12	0										88	No bacterial/ Fungal growth after 7 days
1030		11	LowBirthWeight	1	0		1	0	0	4	0	0	0	0	0	0		1			2				6			2	37.4	0	8	0										88	No bacterial/ fungal growth after 5 days
1031	1	26	NormaBirthWeight	1	0		0	1	0	0	1	0	0	0	0	0		0										2.6	37.1	1	7	0										88	No bacterial/ fungal growth after 5 days
1032		2	NormaBirthWeight	2	1		1	1	0	4	1	6	0	0	0	0		0										3.2	39.7	0	7	0										88	No bacterial/ fungal growth after 5 days
1033		6	NormaBirthWeight	1	1		1	0	0	0	1	6	0	0	0	0		1							6			3.7	38.6	0	6	2										88	Escherichia coli	28mm	Susceptible	35mm	Susceptible
1034	1	5	NormaBirthWeight	2	0		1	0	0	4	0	0	0	0	0	0		0										3.3	36.7	0	4	0										88	No bacterial/ fungal growth after 5 days
1035	1	1	LowBirthWeight	2	1		0	1	0	0	1	0	0	0	0	0		1		1								2	38.8	1	6	0										88	No bacterial/ fungal growth after 5 days
1036	0	1	NormaBirthWeight	2	0		0	1	0	0	1	0	0	0	0	0		0										2.8	38.5	0	6	0										88	No bacterial/ fungal growth after 5 days
1037		3	NormaBirthWeight	1	0		0	0	3	3	0	0	0	0	0	0		0										3.5		0	6	0										88	No bacterial/ fungal growth after 5 days
1038		2	NormaBirthWeight	1	0		0	1	0	0	0	0	0	0	0	0		1		1	2							3.7	37.8	0	6	0										88	No bacterial/ fungal growth after 5 days
1039	1	6	NormaBirthWeight	1	0		1	1	0	4	1	0	0	0	0	0		1		1	2					imepeunm		4.3	36	1	9	0										88	Klebsiella pneumoniae	8mm	Resistant	28mm	Susceptible
1040		3	NormaBirthWeight	2	0		0	1	0	0	1	0	0	0	0	0		1		1	2							3.2	36.8	0	10	0										88	No bacterial/ fungal growth after 5 days
1041		19	NormaBirthWeight	2	0	0	0	0	0	0	0	0	0	0	0	0		1						5				4	40	0	5	0										88	No bacterial/ fungal growth after 5 days
1042	0	2	NormaBirthWeight	1	1	0	0	0	0	0	0	0	0	0	0	0		1							6			2.8	35.7	0	4	0										88	No bacterial/ fungal growth after 5 days
1043	1	20	NormaBirthWeight	1	0		1	1	3	0	0	6	0	0	0	0		1						5				3.2	39.6	1	6	0										88	No bacterial/ fungal growth after 5 days
1044	1	4	NormaBirthWeight	1	1		1	1	0	0	1	0	0	0	0	0		1		1	2							3	38.1	0	16	2										88	No bacterial/ fungal growth after 5 days
1045	1	3	NormaBirthWeight	2	1		1	0	0	0	0	0	0	0	0	0		1		1	2							2.5	36.4	0	6	0										88	Staphylococcus aureus	25 mm	Susceptible	26 mm	Susceptible	25 mm	Resistant
1046		4	NormaBirthWeight	1	0		0	1	0	0	0	0	0	0	0	0		1		1	2							3.1	37	0	7	0										88	Staphylococus aureus	27 mm	Susceptible	26 mm	Susceptible	24 mm	Susceptible
1047	1	3	LowBirthWeight	2	1		1	1	0	0	0	0	0	0	0	0		1		1	2							2.2	39.2	0	5	0										88	No bacterial/ fungal growth after 5 days
1048		1	NormaBirthWeight	1	0		0	1	0	0	0	0	0	0	0	0		1					4					3	38.4	0	6	0										88	Staphylococcus aureus	25mm	Susceptible	17mm	Intermediate		NA
1049		2	NormaBirthWeight	1	0		0	1	0	0	0	0	0	0	0	0		1		1	2							3.3	37.8	0	4	0										88	No bacterial/ fungal growth after 5 days
1050		7	LowBirthWeight	2	0		1	1	0	0	0	0	0	0	0	0		1								cefotaxime		2	39.5	0	6	0										88	Escherichia coli	26 mm	Susceptible	26 mm	Susceptible
1051	1	21	NormaBirthWeight	2	0		0	1	3	0	1	0	0	0	0	0		1		1	2							3.9	38.8	1	4	0										88
1052		14	NormaBirthWeight	1	0		0	0	0	0	0	0	0	0	0	0	distension	1				3						3.6		0	6	0										88
1053		7	NormaBirthWeight	1	0		0	0	3	0	0	0	0	0	0	0	abdominal distension	1		1		3						3.6	36.4	0	5	0										88	No bacterial/ fungal growth after 5 days
1054		1	NormaBirthWeight	1	0		1	0	0	0	0	0	0	0	0	0		1								cefotaxime		3.5	36.8	0	5	0										88	No bacterial/ fungal growth after 5 days
1055	0	9	NormaBirthWeight	2	0		1	0	0	0	1	0	0	0	0	0		1								cefotaxime		3.5	38.1	0	6	0										88	Bacillus Spp
1056	1	4	NormaBirthWeight	1	0		1	1	3	0	0	0	0	0	0	0		1		1	2							3.4	38.2	0	1	2										88	No bacterial/ fungal growth after 5 days
1057	0	20	NormaBirthWeight	1	0		0	1	0	0	0	0	0	0	0	0	skin lessions	1				3				cefotaxime		3.6	38.9	0	7	0										88	No bacterial/ fungal growth after 5 days
1058		22	NormaBirthWeight	1	0		1	1	0	0	0	0	0	0	0	0	excessive crying	1		1	2							2.9	37.6	0	6	0										88	No bacterial/ fungal growth after 5 days
1059		4	NormaBirthWeight	1	0		1	0	0	0	0	6	0	0	0	0		1								cefotaxime		3.3	37.3	1	9	0										88	No bacterial/ fungal growth after 5 days
1060		18	NormaBirthWeight	2	0		0	0	0	0	1	0	0	0	0	0												2.6		0	6	0										88	No bacterial/ fungal growth after 5 days
1061		1	NormaBirthWeight	1	0	0	0	0	0	0	0	0	0	0	0	0												3.5	36.7	0	5	0										88	No bacterial/ fungal growth after 5 days
1062		1	NormaBirthWeight	1	1		1	1	0	0	0	0	0	0	0	0		0										4		0	10	0										88	No bacterial/ fungal growth after 5 days
1063	1	1	NormaBirthWeight	2	1		1	0	0	4	1	0	0	0	0	0		1		1	2							3.2	38.1	0	1	2										88	No bacterial/ fungal growth after 5 days
1064	0	24	NormaBirthWeight	2	0		0	1	0	0	1	0	0	0	0	0		1		1	2							3	36.7	0	6	0										88	No bacterial/ fungal growth after 5 days
1065		5	NormaBirthWeight	2	1		0	1	0	0	0	0	0	0	0	0		1								cefotaxime		3.1	38.4	0	5	0										88	No bacterial/ fungal growth after 5 days
1066	1	1	NormaBirthWeight	1	1		1	1	0	0	0	0	0	0	0	0		1			2					cefotaxime		4	38.6	0	6	0										88	No bacterial/ fungal growth after 5 days
1067		21	NormaBirthWeight	2	0		0	1	3	0	1	0	0	0	0	0		1		1	2							3.9	37.5	0	22	0										88	Staphylococcus aureus	26mm	Susceptible	06mm	Resistant
1068		1	NormaBirthWeight	1	1		0	1	3	0	0	0	0	0	0	0		1		1	2							2.8	38.7	0	6	0										88	No bacterial/ fungal growth after 5 days
1069		17	LowBirthWeight	2	0		0	1	3	0	0	0	0	0	0	0		1		1	2							1.9	37.8	0	6	0										88	No bacterial/ fungal growth after 5 days
1070		2	NormaBirthWeight	2	0		1	1	0	0	0	0	0	0	0	0		1		1	2							2.8	37.6	0	5	0										88	No bacterial/ fungal growth after 5 days
1071		5	NormaBirthWeight	1	1		1	1	0	4	0	6	0	0	0	0		1								cefotaxime		3	36.3	0	7	0										88	No bacterial/ fungal growth after 5 days
1072		12	NormaBirthWeight	1	0		1	1	0	4	0	0	0	8	0	0		1			2					cefotaxime		3.3	37.9	0	1	2										88	Citrobacter freundii	06mm	Resistant	26mm	Susceptible
1073		5	LowBirthWeight	2	1		1	1	3	0	0	0	0	0	0	0		1								cefotaxime		2.3	36.9	0	7	0										88	No bacterial/ fungal growth after 5 days
1074		5	NormaBirthWeight	2	0		1	1	3	4	1	0	0	0	0	0		1										3.6	37	1	5	0										88	No bacterial/ fungal growth after 5 days
1075		5	NormaBirthWeight	2	0		1	1	0	0	0	0	0	0	0	0	jaundice	1								cefotaxime		3.7	38.6	0	8	0										88	No bacterial/ fungal growth after 5 days
1076	1	17	LowBirthWeight	2	0		0	0	0	0	0	0	0	0	0	0		1		1	2							2.4	36.3	0	6	0										88	No bacterial/ fungal growth after 5 days
1077		28	LowBirthWeight	1	0	0	0	0	0	0	0	0	0	0	0	0		1			2		4					2.3	38.1	0	6	0										88	No bacterial/ fungal growth after 5 days
1078	0	10	NormaBirthWeight	2	0		0	1	0	0	0	0	0	0	0	0		1		1	2							3.1	37	0	6	0										88	Streptococcus pneumoniae	28mm	Susceptible			26mm	Susceptible
1079		2	NormaBirthWeight	2	0		1	0	0	0	0	0	0	0	0	0	generalised jaundice	1		1	2							3.6	37	0	7	0										88	No bacterial/ fungal growth after 5 days
1080		19	NormaBirthWeight	1	0		1	1	0	0	0	0	0	0	0	0		1					4					2.9		1	9	0										88	No bacterial/ fungal growth after 5 days
1081		13	NormaBirthWeight	2	0		0	1	3	0	0	0	0	0	0	0		1		1	2							3.6	36.7	0	7	0										88	No bacterial/Fungal growth after 48 hrs
1082	1	14	NormaBirthWeight	2	0		0	1	0	0	0	0	0	0	0	0		1		1	2							3.4	38	0	7	0										88	No bacterial/ fungal growth after 5 days
1083	1	25	LowBirthWeight	2	0		0	1	3	0	0	0	0	0	0	0	jaundice	1		1	2							2	37.8	0	1	2										88	Staphylococcus aureus	06mm	Resistant	13mm	Resistant
1084		14	NormaBirthWeight	1	0		1	1	0	4	1	0	0	0	0	0		1		1	2							3.5	36	0	1	2										88	Staphylococcus aureus	10mm	Resistant	27mm	Susceptible	28mm	Susceptible
1085	1	13	NormaBirthWeight	2	0		0	1	0	0	0	0	0	0	0	0		1					4					3.5	37.7	0	7	0										88	Staphylococcus aureus	26mm	Susceptible	11mm	Resistant
1086		3	NormaBirthWeight	1	0		1	1	0	0	0	0	0	0	0	0		1					4					4.3	38.3	0	7	0										88	No bacterial/ fungal growth after 5 days
1087		13	NormaBirthWeight	1	0		0	0	0	0	1	0	0	0	0	0	jaundice	1		1	2							3.7	36.2	0	7	0										88	No bacterial/ fungal growth after 5 days
1088		11	NormaBirthWeight	1	0		0	0	0	0	1	0	0	0	0	0		1		1	2							3.3	36.5	0	8	0										88	No bacterial/ fungal growth after 5 days
1089	1	16	NormaBirthWeight	2	0		1	0	0	0	0	0	0	0	0	0		1								cefotaxime		2.8	36.4	0	6	0										88	No bacterial/ fungal growth after 5 days
1090	1	8	NormaBirthWeight	2	0		1	0	0	0	0	0	0	0	0	0		1					4					4.2	36.5	0	6	0										88	No bacterial/ fungal growth after 5 days
1091		16	NormaBirthWeight	1	0		0	0	0	0	0	0	0	0	0	0	jaundice	1		1	2							3.5	36.3	0	6	0										88	No bacterial/ fungal growth after 5 days
1092		4	NormaBirthWeight	2	1		1	0	0	4	1	0	0	8	0	0		1		1	2							3		0	4	0										88	No bacterial/ fungal growth after 5 days
1093		25	NormaBirthWeight	2	0		0	0	0	0	1	0	0	0	0	0	cough	1		1	2							3.5	37	0	5	0										88	No bacterial/ fungal growth after 5 days
1094		1	NormaBirthWeight	2	1		0	1	0	0	0	0	0	0	0	0		1		1	2							3	37.6	0	3	0										88	No bacterial/ fungal growth after 5 days
1095	1	7	NormaBirthWeight	2	1		0	1	0	0	0	0	0	0	0	0		1		1	2							3.1	39	0	5	0										88	No bacterial/ fungal growth after 5 days
1096		7	NormaBirthWeight	2	1		1	1	0	4	0	0	0	0	0	0		1		1	2							2.7	38.8	0	4	0										88	No bacterial/ fungal growth after 5 days
1097		3	NormaBirthWeight	1	1		1	0	0	0	0	0	0	0	0	0		1		1	2							3.5	37.3	0	2	0										88	No bacterial/ fungal growth after 5 days
1098		2	NormaBirthWeight	2	0		0	1	0	0	0	0	0	0	0	0	bleeding from cord	1		1	2							3.1	37.9	0	4	0										88	No bacterial/ fungal growth after 5 days
1099	1	21	NormaBirthWeight	1	0		1	0	0	0	1	0	0	0	0	0		1		1	2							3.6	36.7	0	5	0										88	No bacterial/ fungal growth after 5 days
1100	1	18	NormaBirthWeight	1	0		0	0	0	0	0	6	0	0	0	0		1								cefotaxime		3.7	36.4	0	6	0										88	No bacterial/ fungal growth after 5 days
1101	1	3	NormaBirthWeight	1	1		1	0	0	4	0	6	0	0	0	0		1		1	2							3.4	37.5	0	5	0										88	No bacterial/ fungal growth after 5 days
1102		2	NormaBirthWeight	1	0		1	1	3	4	0	6	0	0	0	0		1					4					2.8	36.9	0	4	0										88	No bacterial/ fungal growth after 5 days
1103	1	3	NormaBirthWeight	1	0		1	1	0	4	1	6	0	0	0	0		1					4					2.7	35.4	1	5	0										88	No bacterial/ fungal growth after 5 days
1104		14	NormaBirthWeight	1	0		1	0	0	0	1	0	0	0	0	10		1		1	2							3.5	35.7	1	3	0										88	No bacterial/ fungal growth after 5 days
1105		14	NormaBirthWeight	1	0		0	0	0	0	0	0	0	0	0	0	diarrhoea	1		1	2							3.8	38.6	0	3	0										88	No bacterial/ fungal growth after 5 days	32 mm	Susceptible	34 mm	Intermediate
1106		2	NormaBirthWeight	2	1		1	1	0	0	0	6	0	0	0	0		1		1	2							3.7	36.6	1	2	0										88	No bacterial/ fungal growth after 5 days
1107	1	2	NormaBirthWeight	2	0		1	1	3	0	0	6	0	0	0	0		1							6			3.4	39.1	0	4	0										88	No bacterial/ fungal growth after 5 days
1108		11	NormaBirthWeight	2	1		0	0	3	0	1	0	0	0	0	0		1		1	2							3.4	37.6	0	8	0										88	Staphylococcus aureus	19mm	Susceptible	20mm	Intermediate
1109		19	NormaBirthWeight	1	0		1	1	0	4	0	0	0	0	0	0		1		1	2							4	36.8	0	7											88	Staphylococcus aureus	10 mm	Resistant	25 mm	Susceptible	25 mm	Susceptible
1110	8	15	NormaBirthWeight	2	0		0	0	0	4	0	0	0	0	0	10		1							6			2.8	32	0	3	0										88	No bacterial/ fungal growth after 5 days
1112	1	17	NormaBirthWeight	1	0		1	1	0	0	0	0	0	0	0	0		1			2					cefotaxime		3.5	36.5	0	4	0										88	No bacterial/ fungal growth after 5 days
1113	1	3	NormaBirthWeight	2	0		1	0	0	4	0	6	0	0	0	0		1								cefotaxime		2.8	35.1	0	7	8										88	E. coli	26mm	Susceptible	32mm	Susceptible
1114	1	12	NormaBirthWeight	1	0		1	0	0	0	1	0	0	0	0	0		1		1	2							4.1	36.8	0	3	0										88	No bacterial/ fungal growth after 5 days
1115	8	1	NormaBirthWeight	1	0		1	1	0	4	1	0	0	0	0	0		1								cefotaxime		2.5	37.5	0	3	0										88	No bacterial/ fungal growth after 5 days
1116	0	5	NormaBirthWeight	1	1		0	1	0	0	0	0	0	0	0	0	jaundice	1								cefotaxime		3.3	36.3	0	2	0										88	No bacterial/ fungal growth after 5 days
1117	0	2	NormaBirthWeight	2	0		0	0	3	0	0	0	0	0	0	0		1		1	2							3.5	38	0	5	0										88	No bacterial/ fungal growth after 5 days
1118	1	21	NormaBirthWeight	2	0		0	1	0	0	1	0	0	0	0	0		1		1	2							3	37.4	0	6	0										88	No bacterial/ fungal growth after 5 days
1119	1	7	NormaBirthWeight	2	0		1	1	3	0	0	0	0	0	0	0		1		1	2							3.3	36.7	0	5	0										88	No bacterial/ fungal growth after 5 days
1120	1	1	NormaBirthWeight	1	0		1	1	0	0	1	0	0	0	0	0		1		1	2							3.5	38.4	0	6											88	No bacterial/ fungal growth after 5 days
1121		7	NormaBirthWeight	1	0		1	1	0	0	1	6	0	0	0	0	cough	1			2					cefotaxime		3.7	36.5	0	1	2										88	No bacterial/ fungal growth after 5 days
1122		14	NormaBirthWeight	2	0		1	1	0	0	0	0	0	0	0	0		1						5				3	38	1	4	0										88	No bacterial/ fungal growth after 5 days
1123		26	NormaBirthWeight	1	0		0	0	0	0	1	0	0	0	0	0	cough	1		1	2							2.9	37	0	4											88	No bacterial/ fungal growth after 5 days
1124	0	4	NormaBirthWeight	2	1		0	1	0	0	0	0	0	0	0	0		1								cefotaxime		3.3	38.2	0	6											88	No bacterial/ fungal growth after 5 days
1125		15	LowBirthWeight	1	0		0	1	0	0	0	0	0	0	0	0	cough	1		1	2							2.3	39.9	0	5											88	No bacterial/ fungal growth after 5 days
1126		4	NormaBirthWeight	2	0		1	0	0	0	0	0	0	0	0	0	jaundice	1								cefotaxime		3	37	0	3	2										88	No bacterial/ fungal growth after 5 days
1127		23	NormaBirthWeight	2	0		0	0	3	0	0	0	0	0	0	0		0										3	36.2	0	6											88	No bacterial/ fungal growth after 5 days
1128	1	2	NormaBirthWeight	2	0		1	1	0	4	1	6	0	0	0	0		1								cefotaxime		2.8	36.7	0	7											88	No bacterial/ fungal growth after 5 days
1129	1	3	NormaBirthWeight	2	1		0	1	0	0	0	0	0	0	0	0		1		1	2							3.4	37.7	0	4											88	Staphylococcus aureus	28 mm	Susceptible	10 mm	Resistant	28 mm	Susceptible
1130	1	2	NormaBirthWeight	2	0		1	1	0	0	1	6	0	0	0	0		1		1	2							3.4	37.1	0	5											88	No bacterial/ fungal growth after 5 days
1131		3	LowBirthWeight		0		0	0	0	0	0	0	0	0	0	0														0	4												No bacterial/ fungal growth after 5 days
1132		21	NormaBirthWeight	2	0		1	1	0	0	1	0	0	0	0	0	cough	1		1	2							3.5	38.5	1	7	2										88	No bacterial/ fungal growth after 5 days
1133	0	18	NormaBirthWeight	1	0		1	1	3	0	0	0	0	0	0	0		1		1	2							2.9	38.1	0	6	8										88	Klebsiella pneumoniae	25 mm	Susceptible	26 mm	Susceptible
1134		6	NormaBirthWeight	1	0		1	0	0	0	0	0	0	0	0	0	yellow eyes	1								cefotaxime		3.6	36.1	0	5	0										88	No bacterial/ fungal growth after 5 days
1135	0	20	NormaBirthWeight	2	0		0	1	0	0	1	0	0	0	0	0		1		1	2							3.6	38.1	0	4	0										88	No bacterial/ fungal growth after 5 days
1136	0	15	NormaBirthWeight	1	0		1	0	0	0	1	0	0	0	0	0		1								cefotaxime		3.1	36.7	0	3	0										88	No bacterial/ fungal growth after 5 days
1137	0	15	NormaBirthWeight	2	0		0	1	3	0	0	0	0	0	0	0		1		1	2							3.3	38.5	0	6	0										88	No bacterial/ fungal growth after 5 days
1138		4	NormaBirthWeight	1	1		1	1	0	0	0	0	0	0	0	0	jaundice	1									9	3	38.2	0	6	0										88	No bacterial/ fungal growth after 5 days
1139		25	NormaBirthWeight	1	0		1	0	0	0	1	0	0	8	0	0	cough	1		1	2							3.8	37	0	7	0										88	No bacterial/ fungal growth after 5 days
1140		1	NormaBirthWeight	1	0		1	1	0	4	0	6	0	0	0	0		1								cefotaxime		3.5	36.2	0	7	0										88	No bacterial/ fungal growth after 5 days
1141		24	LowBirthWeight	1	0		0	1	3	0	0	0	0	0	0	0	excessive crying	1		1	2							2	36.6	0	4	0										88	No bacterial/ fungal growth after 5 days
1142		11	NormaBirthWeight	1	0		0	0	0	0	0	0	0	0	0	0	cough	1								cefotaxime		3.6	36.7	0	6	0										88	No bacterial/ fungal growth after 5 days
1143		13	NormaBirthWeight	1	0		1	1	0	0	1	0	0	0	0	0	cough	1		1	2							3.3	37	0	6	0										88	No bacterial/ fungal growth after 5 days
1144	1	5	NormaBirthWeight	2	0		1	1	0	0	0	0	0	0	0	0	jaundice	1								cefotaxime		2.5	38.6	0	4	0										88	E. coli	27 mm	Susceptible	35 mm	Susceptible
1145	1	24	NormaBirthWeight	2	0		1	0	0	0	0	0	0	0	0	0	cough	1		1	2							4	36.8	0	4	0										88	No bacterial/ fungal growth after 5 days
1146		11	NormaBirthWeight	1	0		1	1	0	0	1	6	0	0	0	0		1									9	3	36.8	0	7	0										88	No bacterial/ fungal growth after 5 days
1147	1	12	NormaBirthWeight	2	0		1	1	0	0	0	0	0	0	0	0		1		1	2							3.3	36.1	0	4	0										88	No bacterial/ fungal growth after 5 days
1148	1	12	LowBirthWeight	1	0		0	1	0	0	0	6	0	0	0	0	skin rash	1		1	2							2.3	36.2	0	4	0										88	Corynebacteria Isolated
1149	1	12	NormaBirthWeight	2	0		0	1	0	0	0	0	0	0	0	0	cough	1		1	2							3.1	36.8	0	4	0										88	No bacterial/ fungal growth after 5 days
1150	1	10	NormaBirthWeight	2	0		1	1	3	0	0	0	0	0	0	0	excessive crying	1		1	2					vitamin k		3	37.1	0	4	0										88	No bacterial/ fungal growth after 5 days
1151	1	9	NormaBirthWeight	1	0		1	1	0	4	0	0	0	0	0	0		1					4					3.3	37.8	1	3	2										88	No bacterial/ fungal growth after 5 days
1152	1	2	NormaBirthWeight	1	1		1	1	0	4	0	0	0	0	0	0	excessive crying	1		1	2							3.5	37.1	0	4	0										88	No bacterial/ fungal growth after 5 days
1153	1	3	NormaBirthWeight	1	1		0	1	0	0	0	0	0	0	0	0		1		1	2							3	37	0	4	0										88	No bacterial/ fungal growth after 5 days
1154		2	NormaBirthWeight	1	0		1	1	0	0	0	0	0	0	0	0	jaundice	1		1	2							3	36	0	4	0										88	No bacterial/ Fungal growth after 7 days
1155		8	LowBirthWeight	1	0		1	0	0	0	0	0	0	0	0	0	cough, jaundice	1		1	2							2.3	36.5	0	3	0										88	NBG after 5days incubation
1156	1	20	NormaBirthWeight	2	1		0	1	0	0	0	0	0	0	0	0		1				3						2.9		0	4	0										88	No bacterial/ Fungal growth after 7 days
1157	0	3	NormaBirthWeight	1	1		1	1	0	0	0	0	0	0	0	0	excessive crying	1		1	2							2.5	37.8	0	6	0										88	No bacterial/ fungal growth after 5 days
1158	1	7	NormaBirthWeight	2	0		0	0	0	0	0	0	0	0	0	0	diarrhoea	1		1	2							3	36.7	0	7	0										88	No bacterial/ fungal growth after 5 days
1159		14	NormaBirthWeight	2	0		0	0	3	0	0	0	0	0	0	0	flu	1		1	2							3.6	38.7	0	7	0										88	No bacterial/ fungal growth after 5 days
1160		10	NormaBirthWeight	1	0		0	1	0	0	0	0	0	0	0	0	excessive crying	1		1	2							3.6	38.8	0	5	0										88	No bacterial/ fungal growth after 5 days
1161		15	NormaBirthWeight	2	0		1	1	0	0	1	0	0	0	0	0	cough	1					4					3.7	38.2	0	5	0										88	No bacterial/ fungal growth after 5 days
1162	1	1	NormaBirthWeight	1	0		1	1	0	0	1	6	0	0	0	0		1				3	4					2.6	38.5	0	5	0										88	No bacterial/ fungal growth after 5 days
1163		14	NormaBirthWeight	2	0		0	1	0	0	0	0	0	0	0	0		0										2.7	38.2	0	16	0										88	No bacterial/ fungal growth after 5 days
1164		21	NormaBirthWeight	1	0		1	1	1	1	1	6	0	0	0	0		1					4					2.5	36	0	3	0										88	No bacterial/ fungal growth after 5 days
1165	1	2	NormaBirthWeight	1	0		1	1	0	0	0	0	0	0	0	0		1		1	2							3	40	0	3	0										88	No bacterial/ fungal growth after 5 days
1166	1	5	NormaBirthWeight	1	0		1	1	0	0	0	0	0	0	0	0		1		1	2							2.7	37.7	0	5	0										88	No bacterial/ fungal growth after 5 days
1167		4	NormaBirthWeight	1	1		0	1	0	0	0	6	0	0	0	0		1		1	2							3.3	38.4	1	4	0										88	No bacterial/ fungal growth after 5 days
1168		3	NormaBirthWeight	2	0		1	0	0	0	1	6	0	0	0	0		1					4					3	36.9	1	5	0										88	Staphylococcus aureus	34 mm	Susceptible	28 mm	Susceptible	30 mm	Susceptible
1169		10	NormaBirthWeight	2	0		0	0	0	0	1	0	0	0	0	0		1		1	2							2.5	36.4	1	6	0										88	No bacterial/ fungal growth after 5 days
1170	1	5	NormaBirthWeight	1	0		1	0	0	0	1	0	0	0	0	0		1		1	2							2.7	36.2	0	5	0										88	No bacterial/ fungal growth after 5 days
1171		14	NormaBirthWeight	2	0		1	1	0	0	0	6	0	0	9	0		1								cefotaxime		3.5	38.1	0	6	0										88	No bacterial/ fungal growth after 5 days
1172	1	14	NormaBirthWeight	1	0		0	1	0	0	1	0	0	0	0	0	cough	1		1	2							3.7	36.9	0	5	0										88	Staphylococcus aureus	29 mm	Susceptible	10 mm	Resistant	27 mm	Susceptible
1173		21	NormaBirthWeight	2	0		1	1	0	4	1	0	0	0	0	0		1								cefotaxime		3.5	38.1	0	5	0										88	No bacterial/ fungal growth after 5 days
1174	0	2	NormaBirthWeight	1	0		1	1	0	4	1	0	0	0	0	0		1		1	2							3	40.1	0	5	0										88	No bacterial/ fungal growth after 5 days
1175	1	28	LowBirthWeight	2	0		0	1	0	0	0	0	0	0	0	0	skin swellings	1		1	2							2.1		0	15	0										88	No bacterial/ fungal growth after 5 days
1176	0	21	NormaBirthWeight	1	0		1	0	0	0	0	0	0	8	0	0		1								cefotaxime		2.8	36.1	0	4	0										88	No bacterial/ fungal growth after 5 days
1177		5	NormaBirthWeight	1	0		1	1	0	0	0	0	0	0	0	0	excessive crying	1								cefotaxime		3.6	37.2	0	4	0										88	No bacterial/ Fungal growth after 5 days
1178		4	LowBirthWeight	1	1		1	1	0	4	0	0	0	0	9	0	yellow colouration	1								cefotaxime		2	36.2	0	7	0										88	Corynebacteria Isolated
1179		21	NormaBirthWeight	1	0		1	1	0	0	1	6	0	0	0	0		1		1	2							3	37.1	0	5	0										88	No bacterial/ fungal growth after 5 days
1180		7	LowBirthWeight	1	0		1	0	0	0	0	0	0	0	0	0		1								cefotaxime		2	37.4	0	7	0										88	No bacterial/ fungal growth after 5 days
1181		7	LowBirthWeight	2	0		0	1	0	0	0	0	0	0	0	0	yellow colouration	1								cefotaxime		1.8	38	0	4	0										88	No bacterial/ fungal growth after 5 days
1182	0	9	LowBirthWeight	2	0		1	0	3	0	0	6	0	0	0	0	diarrhoea	1								cefotaxime,metronidazile		2.1	37	0	6	0										88	No bacterial/ fungal growth after 5 days
1183		8	NormaBirthWeight	1	0		1	1	0	4	0	6	0	0	0	0		1		1	2							2.7	39.7	0	6	0										88	Staphylococcus aureus	28 mm	Susceptible	28 mm	Susceptible	30 mm	Susceptible
1184	1	5	NormaBirthWeight	2	0		0	1	3	0	0	0	0	0	0	0		1		1	2							3.4	36.6	0	8	0										88	No bacterial/ fungal growth after 5 days
1185	1	1	NormaBirthWeight	1	0		1	0	0	0	1	0	0	0	0	10		1		1	2							2.5	32.3	0	3	0										88	No bacterial/Fungal growth after 5days
1186	1	5	NormaBirthWeight	2	0		1	0	3	0	1	0	0	0	0	0		1			2					cefotaxime		2.7	36.6	1	4	0										88	No bacterial/Fungal growth after 5days
1187	0	10	NormaBirthWeight	2	1		0	0	3	0	0	0	0	0	0	0		1		1	2							3.4	39	0	4	0										88	No bacterial/Fungal growth after 5days
1188	1	14	NormaBirthWeight	1	0		1	1	0	0	1	0	0	0	0	0		1		1	2							2.7	37.8	1	4	0										88	No bacterial/ fungal growth after 5 days
1189	1	14	NormaBirthWeight	1	0		0	1	0	0	0	0	0	0	0	0		1		1	2							3.8	37.6	0	4	0										88	No bacterial/ fungal growth after 5 days
1190	1	3	NormaBirthWeight	2	0		0	1	0	0	1	0	0	0	0	0		1		1	2							2.7	38.1	0	3	0										88
1191	1	4	NormaBirthWeight	1	0		1	0	0	0	0	0	0	0	0	0	yellow colouration	1			2					cefotaxime		3.8	37.4	0	3	0										88	No bacterial/ fungal growth after 5 days
1192	0	2	NormaBirthWeight	1	0		1	1	0	0	1	0	0	0	0	0		1								cefotaxime		3	38.1	0	3	0										88	No bacterial/ fungal growth after 5 days
1193		16	NormaBirthWeight	2	1		0	0	3	0	0	0	0	8	0	0		1		1	2							3	34.3	0	1	2										88	No bacterial/ fungal growth after 5 days
1194	1	26	NormaBirthWeight	2	0		1	0	0	0	1	0	0	0	0	0	pallov-anaemia	1		1	2							3.1	36.8	1	4	0										88	No bacterial/ fungal growth after 5 days
1195		6	NormaBirthWeight	2	0		0	1	3	0	0	0	0	0	0	0	cough	1		1	2							2.7	37.7	0	4	0										88	No bacterial/Fungal growth after 5days
1196	1	21	NormaBirthWeight	1	0		1	1	0	0	0	0	0	0	0	0		1		1	2							4.7	38.2	0	3	0										88	No bacterial/Fungal growth after 5days
1197	1	7	NormaBirthWeight	2	0		0	1	0	0	1	0	0	0	0	0		1		1	2							2.9	38.8	0	5	0										88	No bacterial/Fungal growth after 5days
1198	1	14	NormaBirthWeight	2	1		0	1	0	0	0	0	0	0	0	0	skin eruptio	1		1		3						3.7	39.8	0	4	0										88	No bacterial/ fungal growth after 5 days
1199	0	2	NormaBirthWeight	1	0		0	1	0	0	0	0	0	0	0	0		1		1		3						3.4	38.5	0	5	0										88	No bacterial/ fungal growth after 5 days
1200		6	NormaBirthWeight	2	1		0	1	0	4	1	0	0	0	0	0		1		1	2							3.5	39.4	1	1	2										88	No bacterial/ fungal growth after 5 days
1201	1	10	NormaBirthWeight	1	0		0	0	0	4	0	0	0	0	0	0		1		1	2							2.9	36.8	0	3	0										88	No bacterial/ fungal growth after 5 days
1202		2	NormaBirthWeight	2	1		0	0	0	0	0	0	0	0	0	0	umblical bleeding	1		1	2							2.8		0	2	0										88	No bacterial/ fungal growth after 5 days
1203		4	NormaBirthWeight	1	0		0	1	0	0	0	0	0	0	0	0	flu, yellow colouration	1		1	2							3	37.3	0	4	0										88	No bacterial/ fungal growth after 5 days
1204		10	NormaBirthWeight	1	0		1	0	0	0	0	0	0	0	0	0	jaundice	1		1	2							2.5	37	0	3	0										88	No bacterial/ fungal growth after 5 days
1205	1	16	NormaBirthWeight	1	0		1	1	0	0	0	0	0	0	0	0	cough, flu	1		1	2							3.3	38.1	0	3	0										88	Bacillus spp
1206		3	NormaBirthWeight	1	0		0	1	3	0	0	0	0	0	0	0		1		1	2							3.3	37.9	0	4	0										88	No bacterial/ fungal growth after 5 days
1207	1	11	NormaBirthWeight	2	1		1	0	3	0	1	0	0	0	0	0		1					4					3.7	36.7	1	1	2										88	Staphylococcus aureus	32 mm	Susceptible	28 mm	Susceptible	30 mm	Susceptible
1208		3	NormaBirthWeight	1	0		1	1	3	4	0	0	0	0	0	0	bleeding through nose	1									9	5.3	38.3	0	1	0										88	No bacterial/ fungal growth after 5 days
1209		16	NormaBirthWeight	1	0		0	1	0	0	1	0	0	0	0	0		1		1	2							4	38.6	0	6	0										88	No bacterial/ fungal growth after 5 days
1210		21	NormaBirthWeight	2	0		0	1	0	4	0	0	0	0	0	0	yellow eyes	1								cefotaxime		2.6	38.9	1	14	2										88	No bacterial/Fungal growth after 5days
1211	1	14	NormaBirthWeight	1	0		1	0	0	0	0	0	0	0	0	0		1		1	2							2.6	37.3	0	3	0										88	No bacterial/ fungal growth after 5 days
1212	1	4	NormaBirthWeight	2	0		0	0	0	0	0	0	0	0	0	0	yellow eyes	1		1	2							3.1	37.6	0	6	0										88	Staphylococcus aureus	29 mm	Susceptible	09 mm	Resistant
1213	0	2	NormaBirthWeight	2	0		1	1	0	0	0	0	0	0	0	0	cough	1		1	2							2.8		0	6	0										88	No bacterial/ fungal growth after 5 days
1214	1	4	NormaBirthWeight	2	0		1	1	0	4	0	0	0	0	0	0		1		1	2							3.5	37.4	1	9	0										88	No bacterial/ fungal growth after 5 days
1215		7	NormaBirthWeight	1	0		0	0	0	0	1	0	0	0	0	0		1		1	2							3.8	36.8	0	4	0										88	No bacterial/Fungal growth after 5days
1216		19	NormaBirthWeight	1	0		1	1	0	0	1	0	0	8	0	0		1		1	2							2.7	37.8	0	5	0										88	No bacterial/ fungal growth after 5 days
1217		3	NormaBirthWeight	1	0		0	1	0	0	0	0	0	0	0	0		1		1	2							3	36	0	7	0										88	No bacterial/ fungal growth after 5 days
1218		1	NormaBirthWeight	1	0		0	0	0	0	0	0	0	0	0	0	bleedind from cord	1		1	2							3.8	36.5	0	5	0										88	No bacterial/ fungal growth after 5 days
1219	1	21	NormaBirthWeight	2	0		0	0	0	0	1	0	0	8	9	0		0										3		0	5	0										88	No bacterial/ fungal growth after 5 days
1220	1	7	NormaBirthWeight	2	0		0	1	0	4	0	0	0	0	0	0		1		1	2							2.9	38.5	1	8	0										88	No bacterial/ fungal growth after 5 days
1221		7	LowBirthWeight	1	0		1	1	0	4	0	0	0	0	0	0		1		1	2								35.2	0	3	0										88	No bacterial/ fungal growth after 5 days
1222	0	3	NormaBirthWeight	2	0		0	1	0	0	1	0	0	0	0	0		1		1	2							3	37.8	0	2	0										88	No bacterial/ fungal growth after 5 days
1223	0	3	NormaBirthWeight	2	0		1	1	0	4	0	0	0	0	0	0		1		1	2							3	38.7	1	3	0										88	No bacterial/ fungal growth after 5 days
1224		2	NormaBirthWeight	1	1		0	0	3	0	0	0	0	0	0	0		1		1	2							2.5	36.3	0	2	0										88	No bacterial/ fungal growth after 5days
1225		14	NormaBirthWeight	2	0		1	0	0	0	1	0	0	0	0	0		1		1	2							2.8	36.7	0	3	0										88	No bacterial/ fungal growth after 5 days
1226	1	2	NormaBirthWeight	2	0		0	1	0	0	0	6	0	0	0	0	excessive crying	1		1	2					cefotaxime		3.2	38.8	0	5											88	No bacterial/ fungal growth after 5 days
1227	1	14	NormaBirthWeight	1	0		0	1	0	0	0	0	0	0	0	0	flu	1		1	2							3.3	37	0	4	0										88	S. aureus	11 mm	Resistant	06 mm	Resistant
1228		2	NormaBirthWeight	1	0		0	1	0	0	1	0	0	0	0	0		1		1	2							3.3	38.5	0	4	0										88	No bacterial/ fungal growth after 5 days
1229		10	NormaBirthWeight	2	0		1	1	0	0	1	6	0	0	0	0		1								cefotaxime		3.5	36	1	2	2										88	No bacterial/ fungal growth after 5 days
1230		2	NormaBirthWeight	1	0		0	0	0	0	0	6	0	0	0	0		1		1	2							3	36.7	0	2	0										88	Enterococcus spp	25 mm	Susceptible	21 mm	Susceptible
1231		7	NormaBirthWeight	2	0		0	0	3	0	0	0	0	0	0	0	abdominal distension	1		1	2							3.1	35.9	0	3	0										88	No bacterial/ fungal growth after 5 days
1232		8	NormaBirthWeight	1	0		0	0	0	0	0	6	0	0	0	0		1			2		4					4	35.8	0	6	0										88	No bacterial/ Fungal growth after 5days
1233	0	15	NormaBirthWeight	2	1		0	0	3	0	1	0	0	0	0	0	nosal congestion	1		1	2							3.5	36.9	0	4	0										88	No bacterial/ fungal growth after 5 days
1234	1	10	NormaBirthWeight	1	1		0	1	0	0	0	6	0	0	0	0		1					4					4.9	37	0	5	0										88	No bacterial/ fungal growth after 5 days
1235		3	NormaBirthWeight	1	1		0	1	0	0	0	0	0	0	0	0		1								x-ray		3.5	39.4	0	4	0										88	No bacterial/ fungal growth after 5 days
1236	0	3	NormaBirthWeight	1	1		0	1	0	0	0	6	0	0	0	0		1		1	2							2.5	38	0	7	0										88	No bacterial/ fungal growth after 5 days
1237		4	NormaBirthWeight	1	1		0	0	0	0	0	0	0	0	0	0	severe jaundice	1								cefotaxime		4	35.6	0	4	0										88	No bacterial/ fungal growth after 5 days
1238		7	NormaBirthWeight	1	1		0	1	0	0	1	0	0	0	0	0	abdominal distension	1		1	2							3.3	36.8	0	3	0										88	No bacterial/ fungal growth after 5 days
1239		4	NormaBirthWeight	1	1		1	0	0	0	1	0	0	0	0	0	anaemia	1								cefotaxime		2.8	35.7	0	3	0										88	No bacterial/ fungal growth after 5 days
1240	1	3	NormaBirthWeight	1	0		1	1	0	0	1	0	0	0	0	0	nosal congestion	1		1	2					vitamin k		3.5	36.9	0	5	0										88	Coagulase-negative staphylococcus
1241		5	NormaBirthWeight	2	1		0	0	0	0	0	0	0	0	0	0	jaundice,bleeding cord	1		1	2							3.2	35.8	0	1	0										88	No bacterial/ fungal growth after 5 days
1242		7	NormaBirthWeight	1	1		0	1	0	0	1	0	7	0	0	0		1		1	2							3.4	36.8	0	3	0										88	No bacterial/ fungal growth after 5 days
1243	1	5	LowBirthWeight	2	1		1	0	3	4	1	0	0	0	9	0	bleeding	1								cefotaxime		1.8	33.5	0	1	2										88	K. pneumoniae	25 mm	Susceptible	23 mm	Susceptible
1244		16	NormaBirthWeight	2	1		0	1	0	0	0	6	0	0	0	0	skin	1				3	4					3.3	37.4	0	2	0										88	Staphylococcus aureus	30 mm	Susceptible	26 mm	Susceptible	31 mm	Susceptible
1245		12	LowBirthWeight	1	0		1	0	0	0	1	0	0	0	0	0	cough	1		1	2							2.4	35	0	1	2										88	E. coli	27 mm	Susceptible	06 mm	Resistant
1246	0	6	NormaBirthWeight	1	0		1	0	0	4	0	0	0	0	0	0		1								cefotaxime		2.5	36.4	0	3	0										88	No bacterial/ fungal growth after 5 days
1247		17	NormaBirthWeight	2	0		0	0	0	0	1	0	0	0	0	0	yellow colouration	1		1	2							3.9	36.3	0	4	0										88	No bacterial/ fungal growth after 5 days
1248		3	NormaBirthWeight	1	0		0	1	0	0	0	0	0	0	0	0		1		1	2							3.4	36.9	0	4											88	No bacterial/ Fungal growth after 5 days
1249		28	NormaBirthWeight	1	1		1	1	0	4	0	6	0	0	0	0	stiff neck	8										2.9	38.1	0	5	0										88	No bacterial/ fungal growth after 5 days
1250		17	LowBirthWeight	2	0		0	1	0	0	0	0	0	0	0	0		1									9	2.1	35.5	1	8	0										88	No bacterial/ fungal growth after 5 days
1251		3	NormaBirthWeight	2	0		1	0	0	4	1	6	0	0	0	0		1								cefotaxime		2.9	37	0	6	0										88	Staphylococcus aureus	30 mm	Susceptible	30 mm	Susceptible	30 mm	Susceptible
1252	1	1	NormaBirthWeight	1	0		0	1	0	0	1	0	0	0	0	0	bulying fontanalle	1								cefotaxime		2.9	37.9	0	4	0										88	No bacterial/ fungal growth after 5 days
1253		3	LowBirthWeight	1	1		0	1	0	0	1	6	0	0	0	0		1		1	2							2.4	38.4	1	6	0										88	No bacterial/ fungal growth after 5 days
1254	1	8	LowBirthWeight	2	0		0	1	0	0	0	0	0	0	0	0	abdominal distension	1		1	2							2.3	37.6	1	4	0										88	No bacterial/ fungal growth after 5 days
1255	1	3	NormaBirthWeight	2	0		0	1	0	4	1	0	0	0	0	0		1										2.6	37.3	0	6	0										88	Staphylococcus aureus	30 mm	Susceptible	18 mm	Intermediate	28 mm	Susceptible
1256		2	NormaBirthWeight	1	0		0	1	3	0	1	0	0	0	0	0		1		1	2							4.8	37.6	0	4	0										88	No bacterial/ Fungal growth after 5 days
1257	1	3	LowBirthWeight	1	0		1	1	0	4	0	6	0	0	0	0		1		1	2							2.3	35.3	0	2	0										88	No bacterial/ Fungal growth after 5 days
1258	1	21	NormaBirthWeight	1	0		0	1	0	4	0	0	0	8	0	0		1		1	2							2.9	37.2	1	2	2										88	No bacterial/ Fungal growth after 5 days
1259		21	NormaBirthWeight	1	0		1	0	0	0	0	6	0	0	0	0		1		1	2							3.8	36.7	0	2	0										88	No bacterial/ Fungal growth after 5 days
1260		2	NormaBirthWeight	1	0		0	0	0	0	1	0	0	0	0	0		1								cefotaxime		3	34.4	0	6	0										88	No bacterial/ Fungal growth after 5days
1261	1	3	LowBirthWeight	2	0		1	0	0	0	0	0	0	0	0	0		0										1.9	36.4	1	3	0										88	No bacterial/ Fungal growth after 5 days
1262		5	NormaBirthWeight	1	0		1	1	0	0	0	6	0	0	0	0		1			2					cefotaxime		2.8	38.2	0	4	0										88	No bacterial/ Fungal growth after 5 days
1263		4	LowBirthWeight	1	0		1	0	0	0	0	0	0	0	0	0		1		1	2								37.1	1	4	0										88	Corynebacteria Isolated
1264	1	6	LowBirthWeight	2	0		0	0	0	0	0	0	0	0	0	0	pustular lession,jaundice	1		1	2							2.3	36.8	0	5	0										88	No bacterial/ Fungal growth after 5 days
1265	1	6	NormaBirthWeight	2	0		0	0	0	0	0	0	0	0	0	0	pustular lession,jaundice	1		1	2							2.7	36.8	0	3	0										88	No bacterial/ Fungal growth after 5days
1266	8	1	NormaBirthWeight	1	0		0	1	0	4	1	0	0	0	0	0		1					4					3.3	38.4	0	3	0										88	Staphylococcus aureus	28 mm	Susceptible	10 mm	Resistant	25 mm	Susceptible
1267	1	2	NormaBirthWeight	1	0		1	0	0	0	1	6	0	0	0	0		1		1	2							3.3	35.3	0	4	0										88	No bacterial/ fungal growth after 5 days
1268		2	NormaBirthWeight	1	0		1	1	0	0	0	0	0	0	0	0		1								cefotaxime		3	37	1	3	0										88	S. aureus	10 mm	Resistant	08 mm	Resistant	26 mm	Susceptible
1269		20	NormaBirthWeight	2	0		0	1	0	0	1	0	0	0	0	0		1		1	2							3.8	37.9	0	5	0										88	No bacterial/ Fungal growth after 5 days
1270		5	LowBirthWeight	2	0		0	1	0	0	0	0	0	0	0	0		1		1	2							1.6	37.3	0	3	0										88	No bacterial/ Fungal growth after 5 days
1271	0	4	NormaBirthWeight	1	0		1	1	3	4	1	0	0	0	0	0	yellow colouration	1		1	2							3	37.8	0	1	2										88	No bacterial/ fungal growth after 5 days
1272		5	NormaBirthWeight	1	0		0	1	0	4	0	6	0	0	0	0		1		1	2							2.7	37.9	1	3	0										88
1273	1	1	NormaBirthWeight	1	0		0	1	0	0	0	6	0	0	0	0		1								cefotaxime		2.7	40.6	0	2	0										88	No bacterial/ fungal growth after 5 days
1274		8	NormaBirthWeight	2	0		1	1	0	0	1	0	0	0	0	0		1		1	2					vit k, i.v phenoberb		2.8	37.7	0	1	2										88	No bacterial/ fungal growth after 5 days
1275	1	8	NormaBirthWeight	1	0		0	0	0	0	0	0	0	0	0	0	bleeding from cord	1								cefotaxime		2.8	36.9	0	3	0										88	No bacterial/ Fungal growth after 5 days
1276	8	3	NormaBirthWeight	1	0		0	1	0	0	0	6	0	0	0	0		1								cefotaxime		3.9	38.9	0	5	0										88	No bacterial/ fungal growth after 5 days
1277		4	NormaBirthWeight	1	1		1	1	0	0	0	0	0	0	0	0	yellow colouration	1								cefotaxime		2.5	36.3	0	17	0										88	No bacterial/ fungal growth after 5 days
1278		7	NormaBirthWeight	1	1		1	1	0	0	1	0	0	0	0	0		1								cefotaxime		2.7	36	0	17	0										88	No bacterial/ fungal growth after 5 days
1279	1	1	LowBirthWeight	2	0		1	0	0	0	1	0	0	0	0	0		1		1	2							2.2	36.2	0	9	0										88	No bacterial/ fungal growth after 5 days
1280	0	4	NormaBirthWeight	1	0		0	1	0	0	0	0	0	0	0	0	excessive crying	1		1	2							2.7	38.5	0	5	0										88	No bacterial/ fungal growth after 5 days
1281		4	NormaBirthWeight	2	1		0	1	0	0	1	0	0	0	0	0	yellow colouration	1								cefotaxime		2.9	37.8	0	5	0										88	No bacterial/ fungal growth after 5 days
1282		6	NormaBirthWeight	2	1		0	0	0	0	0	0	0	0	0	0	yellow colouration	1		1	2					vito k		2.5	36.5	0	7	0										88	No bacterial/ fungal growth after 5 days
1283	0	2	NormaBirthWeight	2	0		1	0	0	4	1	6	0	0	0	0		1								cefotaxime		4.3	36.2	0	9	0										88	Klebsiella pnuemoniae	26 mm	Susceptible	28 mm	Susceptible
1284	1	3	NormaBirthWeight	2	0		1	1	0	0	0	0	0	0	0	0	jaundice	1		1	2							2.8	36.6	0	3	0										88	No bacterial/ fungal growth after 5 days
1285	1	3	NormaBirthWeight	1	0		1	0	0	0	1	0	0	0	0	0		1								cefotaxime		3.4	35.6	1	4	0										88	No bacterial/ fungal growth after 5 days
1286	1	7	NormaBirthWeight	1	1		1	1	3	0	1	0	0	0	0	0		1		1	2							2.6	36.6	0	1	2										88	No bacterial/ fungal growth after 5 days
1287		2	NormaBirthWeight	2	0		1	1	0	0	0	0	0	0	0	0	yellow colouration	1								cefotaxime		2.7	38.5	0	6	0										88	No bacterial/ Fungal growth after 7 days
1288	1	2	NormaBirthWeight	1	0		1	1	0	0	0	0	0	0	0	0		1		1	2							2.9	38.6	0	6	0										88	S. aureus	30 mm	Susceptible	26 mm	Susceptible	25 mm	Susceptible
1289		21	NormaBirthWeight	2	0		0	0	0	0	1	0	0	0	0	0	diarrhoea	1		1	2							3.4	35.1	0	4	0										88	No bacterial/ fungal growth after 5 days
1290	1	2	NormaBirthWeight	1	0		0	1	0	0	0	0	0	0	0	0		1		1	2							2.8	37.8	1	6	0										88	No bacterial/ fungal growth after 5 days
1291		15	NormaBirthWeight	2	0		1	1	0	0	0	0	0	0	0	0		1					4					4.5	38.8	0	4	0										88	No bacterial/ fungal growth after 5 days
1292	1	5	NormaBirthWeight	1	0		0	1	0	0	0	6	0	0	0	0		1		1	2							3.1	37.2	0	21	0										88	No bacterial/ fungal growth after 5 days
1293		21	LowBirthWeight	1	0		1	0	3	0	0	0	0	0	0	0		1					4					2.4	37.3	1	14	0										88	No bacterial/ Fungal growth after 3 days
1294	0	2	NormaBirthWeight	1	0		1	1	0	4	1	0	0	0	0	0		1								cefotaxime		3.1	36.9	0	4	0										88	No bacterial/ Fungal growth after 5 days
1295	0	5	NormaBirthWeight	1	0		1	0	3	0	0	0	0	0	0	0	Abdominal distension	1								cefotaxime		2.5	36.6	0	11	0										88	Escherichia coli	30 mm	Susceptible	29 mm	Susceptible
1296		3	LowBirthWeight	2	0		1	0	3	0	0	0	0	0	0	0		1		1	2							2	37.6	0	3	2										88	No bacterial/Fungal growth after 5days
1297		6	NormaBirthWeight	2	0		0	0	0	0	0	0	0	0	0	0		1		1	2							3	37.1	0	4	0										88	No bacterial/Fungal growth after 5days
1298	1	13	NormaBirthWeight	2	0		1	1	0	0	0	6	0	0	0	0		1					4					2.8	36.5	1	11	0										88	Klebsiella pneumoniae	23 mm	Susceptible	23 mm	Susceptible
1299	0	7	LowBirthWeight	2	0		1	1	0	0	0	0	0	0	0	0	bulging fontanalle	1		1	2							2.1	40	0	5	0										88	No bacterial/ Fungal growth after 5days
1300	0	7	NormaBirthWeight	1	1		0	0	0	0	0	0	0	0	0	0	hypoglycemia	1		1	2							3	37.1	0	5	0										88	No bacterial/ fungal growth after 5 days
1301		15	LowBirthWeight	2	0		1	0	0	0	0	6	0	0	0	0		1								cefotaxime		2.1	34.2	1	7	0										88	No bacterial/ fungal growth after 5 days
1302		2	NormaBirthWeight	2	0		0	0	0	0	1	0	0	0	0	0		1		1	2							2.8	37.2	0	8	0										88	No bacterial/ fungal growth after 5 days
1303		3	NormaBirthWeight	1	0		0	0	0	0	0	0	0	0	0	0	failure to pass urine	1							6			3.3	36.2	0	4	0										88	Staphylococcus aureus			6 mm	Resistant	35 mm	Susceptible
1304		3	NormaBirthWeight	1	0		1	1	0	0	0	0	0	0	0	0		1		1	2							3.6	40	0	5	0										88	No bacterial/ fungal growth after 5 days
1305		1	NormaBirthWeight	1	0		0	1	0	4	1	0	0	8	0	0		1		1	2							3.3	39.4	0	5	0										88	No bacterial/ fungal growth after 5 days
1306		3	NormaBirthWeight	1	0		1	1	0	0	0	0	0	0	0	0		1										2.9	36.4	0	4	0										88	No bacterial/ fungal growth after 5 days
1307		1	NormaBirthWeight	1	0		0	1	0	0	0	0	0	0	0	0	excessive crying	8										2.9	38.8	0	5	0										88	No bacterial/ fungal growth after 5 days
1308		4	NormaBirthWeight	1	1		0	0	0	0	0	0	0	0	0	0	umblical bleeding	1		1	2							3.1	36.8	0	4											88	No bacterial/ fungal growth after 5 days
1309		4	NormaBirthWeight	2	1		1	1	0	0	0	0	0	0	0	0	jaundice	1		1	2							2.8	38.1	0	5	0										88	No bacterial/ fungal growth after 5 days
1310	1	14	LowBirthWeight	1	1		0	1	0	0	0	0	0	0	0	0		1										2.1	38.7	0	6	0										88	No bacterial/ fungal growth after 5 days
1311	1	7	LowBirthWeight	2	0		1	1	0	0	0	6	0	0	0	0		1		1	2								37.5	0	12	0										88	No bacterial/ fungal growth after 5 days
1312		6	NormaBirthWeight	2	0		0	1	0	0	0	0	0	0	0	0	jaundice	1		1	2							3.2	36.8	0	4	0										88	No bacterial/ fungal growth after 5 days
1313	1	20	LowBirthWeight	2	0		0	1	0	0	0	0	0	0	0	0	yellow colouration,diarrh	1					4					1.8	38	1	3	0										88	No bacterial/ Fungal growth after 7 days
1314		3	NormaBirthWeight	1	0		0	1	0	0	0	6	0	0	0	0	yellow colouration	1								cefotaxime		2.6	38.6	0	5	0										88	No bacterial/ Fungal growth after 7 days
1315		2	NormaBirthWeight	1	0		1	1	0	0	0	0	0	0	0	0	excessive crying	1		1						Amikacin		3.5	37.9	0	11	0										88	No bacterial/ Fungal growth after 5 days
1316	0	2	NormaBirthWeight	1	1		0	1	0	0	0	0	0	0	0	0		1								cefotaxime, vit k		3.6	40	0	7	0										88	No bacterial/ Fungal growth after 5 days
1317		10	NormaBirthWeight	2	0		0	1	0	0	0	0	0	0	0	0		1				3				Amikacin		3.4	39.4	0	6	0										88	No bacterial/ fungal growth after 5 days
1318		19	LowBirthWeight	2	0		0	1	0	0	0	0	0	0	0	0		1								cefotaxime,IV EBM		2.2	36.5	0	18	2										88	No bacterial/ fungal growth after 5 days
1319	1	2	NormaBirthWeight	1	1		1	0	0	0	0	0	0	0	0	0	generalised jaudice	1								cefotaxime		3.2	37.1	0	8	0										88	No bacterial/ fungal growth after 5 days
1320		2	LowBirthWeight	2	0		1	1	0	0	0	0	0	0	0	0		1		1	2							2.4	37.6	0	5	0										88	No bacterial/ fungal growth after 5 days
1321		2	LowBirthWeight	2	0		0	1	0	0	0	0	0	0	0	0	bleeding from the cord	1		1						Amikacin		1.9	38.9	0	6	0		2						Amikacin			No bacterial/ Fungal growth after 5 days
1322	0	1	NormaBirthWeight	1	0		1	1	0	0	0	0	0	8	0	0		1		1						Amikacin		2.8	37	0	6	0										88	Corynebacteria spp
1323	1	17	NormaBirthWeight	1	0		1	0	0	0	1	0	0	0	9	0		1		1						amikacin		3.8	37.3	0	6	0										88	No bacterial/ fungal growth after 5 days
1324		2	NormaBirthWeight	1	0		1	1	0	0	1	0	0	0	0	0		1		1	2							3.4	37.5	0	4	0		2	3								No bacterial/ Fungal growth after 5 days
1325		7	NormaBirthWeight	1	0		1	1	0	0	0	6	0	0	0	0		1								cefotaxime		4.5	39	0	2	2								cefotaxime			No bacterial/ Fungal growth after 5 days
1326	1	21	NormaBirthWeight	1	0		0	0	3	0	0	0	0	0	0	0	distended abdomen	1					4			metro nidajole		4	37.5	0	4	0										88	No bacterial/ fungal growth after 5 days
1327	1	4	NormaBirthWeight	2	1		0	1	0	0	0	0	0	0	0	0	excessive crying	1		1						Amikacin		3.1	37.6	0	10	0										88	No bacterial/ fungal growth after 5 days
1328		14	NormaBirthWeight	1	0		0	1	0	0	0	0	0	0	0	0		1		1	2							3.3	37.8	0	10	0										88	Staphylococcus aureus	26 mm	Susceptible	10 mm	Resistant	26 mm	Susceptible
1329		3	NormaBirthWeight	2	0		0	1	0	0	0	0	0	0	0	0		1		1						Amikacin		3.1	41	0	1	2		2						Amikacin			No bacterial/ fungal growth after 5 days
1330	1	14	NormaBirthWeight	1	0		0	1	0	0	1	0	0	0	0	0		1		1						Amikacin		4.6	39.1	0	7	0										88	No bacterial/ fungal growth after 5 days
1331		2	NormaBirthWeight	2	0		0	1	0	0	0	0	0	0	0	0		1			2					amikacin		3	37.6	0	20	0										88	E. coli	30 mm	Susceptible	15 mm	Intermediate
1332	1	4	NormaBirthWeight	1	0		1	0	0	0	1	0	0	0	0	0		1		1						amikacin		3.3		1	11	0										88	No bacterial/ fungal growth after 5 days
1333		4	NormaBirthWeight	2	0		0	1	0	0	0	6	0	0	0	0		1		1						amikacin		2.6	39.3	0	18	0										88	No bacterial/ fungal growth after 5 days
1334		5	NormaBirthWeight	1	0		0	0	0	0	0	0	0	0	0	0	yellow colouration	1		1						amikacin		3.4	36	0	3	0										88	No bacterial/ Fungal growth after 5 days
1335		1	NormaBirthWeight	1	0		0	1	0	0	0	0	0	0	0	0		0										4	35	0	4	0										88	Enterococcus spp	22 mm	Susceptible	18 mm	Intermediate
1336	1	1	NormaBirthWeight	1	0		1	1	0	0	1	0	0	0	0	0	unable to cry	1		1						amikacin		3.5	35.5	0	4	0										88	No bacterial/ Fungal growth after 5 days
1337	1	12	NormaBirthWeight	2	0		0	1	0	0	0	0	0	0	0	0		1		1						amikacin		2.8	38.9	1	7	8		2						amikacin			Neisseria spp	34 mm	Susceptible
1338	8	15	NormaBirthWeight	1	0		0	1	0	0	0	0	0	0	0	0	skin septisis	1				3		5				3.8	39.7	0	6	8				4	5						No bacterial/ fungal growth after 5 days
1339	1	1	NormaBirthWeight	2	0		1	1	0	0	0	0	0	0	0	0	aneamia	1		1						amikacin		3.6	36.6	0	5	0										88	No bacterial/ fungal growth after 5 days
1340	1	1	NormaBirthWeight	1	0		0	1	0	0	0	0	0	0	0	0		1		1						amikacin		2.8		0	4	0										88	No bacterial/ fungal growth after 5 days
1341		4	NormaBirthWeight	1	1		0	1	0	0	0	0	0	0	0	0	yellow	1								cefotaxime		3.5	36	0	7	0										88	No bacterial/ fungal growth after 5 days
1342	1	1	LowBirthWeight	1	0		0	0	3	0	0	0	0	0	0	0		1										1.8	35.6	0	3	0										88	No bacterial/ fungal growth after 5 days
1343		13	NormaBirthWeight	1	0		0	0	3	0	0	0	0	0	0	0		1		1						cefotaxime		3	36.4	0	4	0				4							No bacterial/ fungal growth after 5 days
1344		9	NormaBirthWeight	1	0		0	1	0	0	0	0	0	0	0	0	eye discharge	1								cefotaxime		4.7	38	0	2	0			2					amikacine			Staphylococcus aureus	09 mm	Resistant	11 mm	Resistant	18 mm	Susceptible
1345	1	8	NormaBirthWeight	1	0		0	0	0	0	0	0	0	0	0	0	jaundice,bleeding cord	0										4.1	37.1	0	3	0										88	No bacterial/ fungal growth after 5 days
1346	1	2	NormaBirthWeight	2	0		0	1	0	0	0	0	0	0	0	0		1					4					2.7	36.6	0	4	0										88	No bacterial/ fungal growth after 5 days
1347	1	3	NormaBirthWeight	2	0		0	1	0	0	1	0	0	0	0	0		1		1						amikacin		3.1	36.4	1	4	0										88	No bacterial/ fungal growth after 5 days
1348		12	NormaBirthWeight	1	0		0	1	0	0	0	0	0	0	0	0		1		1						amikacin		2.5	37.7	0	4	0										88	No bacterial/ fungal growth after 5 days
1349		3	NormaBirthWeight	2	1		0	1	3	0	0	0	0	0	0	0		1								cefotaxime		3.3	37.9	0	2	0										88	No bacterial/ fungal growth after 5 days
1350		2	NormaBirthWeight	1	0		1	1	0	0	0	0	0	0	0	0		1		1						amikacin		3.2	37	0	3	0										88	No bacterial/ fungal growth after 5 days
1351	1	25	NormaBirthWeight	1	0		0	1	0	0	0	0	0	0	0	0		1		1						amikacin		3	35.8	0	3	0										88	No bacterial/ fungal growth after 5 days
1352	0	12	NormaBirthWeight	1	0		0	1	3	0	0	0	0	0	0	0		1		1						amikacin		4.1	38	0	4	0										88	No bacterial/ fungal growth after 5 days
1353		16	NormaBirthWeight	2	1		0	1	0	0	0	0	0	0	0	0		1		1						amikacin		4.2	38.7	0	6	0										88	No bacterial/ fungal growth after 5 days
1354		2	NormaBirthWeight	1	0		1	1	0	0	1	0	7	0	0	0		1								cefotaxime		3.7	38.9	0	4	0										88	No bacterial/ Fungal growth after 5days
1355	1	5	NormaBirthWeight	2	0		1	1	0	0	0	6	0	0	0	0		1		1						amikacin		2.7	37.1	0	4	0										88	No bacterial/ Fungal growth after 5 days
1356		4	LowBirthWeight	1	0		0	1	0	0	0	0	0	0	0	0	yellow	1								amikacin			37.5	0	4	0										88	S. aureus	26 mm	Susceptible	12 mm	Resistant
1357	0	7	LowBirthWeight	1	1		1	1	0	4	0	0	0	0	0	0	yellow colouration	1								cefotaxime		2	36.2	0	8	0										88	No bacterial/ Fungal growth after 5 days
1358	9	7	NormaBirthWeight	1	0		0	1	0	0	0	6	0	0	0	0	cough	1					4					3.5	36.5	0	5	0										88	No bacterial/ Fungal growth after 5 days
1359	9	17	NormaBirthWeight	2	0		1	0	0	0	0	0	0	0	0	0		1								cefotaxime		3.6	36.2	0	5	0										88	No bacterial/ Fungal growth after 5 days
1360	1	5	NormaBirthWeight	1	0		1	1	0	0	0	6	0	0	0	0	yellow colour	1								cefotaxime		3.7	38.1	0	10	0										88	No bacterial/ Fungal growth after 5 days
[truncated: 76 more columns]
